# Supplementary material for: The Intestinal Microbiome in Dogs with Chronic Enteropathies and Cobalamin Deficiency or Normocobalaminemia—A Comparative Study
Source: Animals (Basel). 2023 Apr 17;13(8):1378. doi: 10.3390/ani13081378 (PMC10135184; doi:10.3390/ani13081378)
Supplement: Supplementary file 1 [file animals-13-01378-s001.zip]

Archive with 3 entries (3 files):
- Supplementary_Figures S1 and S2.pdf
- Supplementary_Table S1_Taxa_baseline.xlsx
- Supplementary_Table S2_Taxa_follow_ups.xlsx
