# Supplementary material for: The Intestinal Microbiome in Dogs with Chronic Enteropathies and Cobalamin Deficiency or Normocobalaminemia—A Comparative Study
Source: Animals (Basel). 2023 Apr 17;13(8):1378. doi: 10.3390/ani13081378 (PMC10135184; doi:10.3390/ani13081378)
Supplement: Supplementary file 1 [file animals-13-01378-s001.zip › Supplementary_Table S1_Taxa_baseline.xlsx]

## Sheet: final
Supplementary table 1: Median abundance of bacterial taxa in dogs with CE with or without cobalamin deficiency at baseline, compared to healthy controls. P- and q-values < 0.05 are highlighted.
Phylum		CE CBL def Baseline			CE Non def Baseline			Hlth Non def Baseline			CE CBL def Baseline vs CE Non def Baseline			CE CBL def Baseline vs Hlth Non def Baseline			Ce Non def Baseline vs Hlth Non def Baseline
		Median	Range		Median	Range		Median	Range		P value	Q value		P value	Q value		P value	Q value
Proteobacteria		2.55	0-67.6		2.01	0-13.39		5.02	0.61-10.18		0.9999	0.9999		0.9999	0.9999		0.9709	0.9709
Firmicutes		69.03	6.61-97.32		45.24	6.65-92.58		22.95	5.54-71.68		0.1912	0.318667		0.004	0.01		0.3457	0.9709
Bacteroidetes		0.19	0-34.16		21.63	0-48.44		27.92	2.45-59.13		0.0044	0.022		0.0004	0.002		0.7892	0.9709
Actinobacteria		3.12	0-34.64		1.24	0.03-9.82		0.43	0.02-3.63		0.3122	0.39025		0.0392	0.049		0.8525	0.9709
Fusobacteria		0.54	0-59.05		8.54	0-79.2		32.61	0-78.83		0.0968	0.242		0.0086	0.0143333		0.7577	0.9709
Class		CE CBL def Baseline			CE Non def Baseline			Hlth Non def Baseline			CE CBL def Baseline vs CE Non def Baseline			CE CBL def Baseline vs Hlth Non def Baseline			Ce Non def Baseline vs Hlth Non def Baseline
		Median	Range		Median	Range		Median	Range		P value	Q value		P value	Q value		P value	Q value
Gammaproteobacteria		0.42	0-67.58		0.74	0-13.25		0.05	0-0.51		0.9999	0.9999		0.0167	0.0334		0.0373	0.373
Clostridia		53.9	1.79-84.73		29.35	1.43-90.44		16.86	4.97-59.14		0.4008	0.8016		0.0278	0.0463333		0.6037	0.9999
Betaproteobacteria		0.02	0-4.58		0.48	0-5.55		1.45	0.1-7.29		0.6968	0.9999		0.0073	0.0215		0.169	0.4225
Bacilli		2.1	0-74.33		1	0.02-87.92		0.65	0.08-22.29		0.9999	0.9999		0.9999	0.9999		0.9999	0.9999
Bacteroidia		0.16	0-34.16		21.63	0-48.44		27.92	2.42-59.13		0.0038	0.038		0.0004	0.002		0.8112	0.9999
Coriobacteriia		3.07	0-34.63		0.94	0-9.8		0.43	0-3.56		0.2832	0.708		0.1185	0.148125		0.9999	0.9999
Actinobacteria		0.02	0-5.58		0.03	0-8.06		0	0-0.08		0.9999	0.9999		0.0468	0.0668571		0.1236	0.415667
Erysipelotrichi		1.94	0.01-26.6		1.68	0-10.35		2.06	0.33-12.18		0.9999	0.9999		0.9999	0.9999		0.9999	0.9999
Fusobacteriia		0.54	0-59.05		8.54	0-79.2		32.61	0-78.83		0.0968	0.322667		0.0086	0.0215		0.7577	0.9999
Epsilonproteobacteria		0.01	0-2.78		0.14	0-2.75		1.68	0.05-9.78		0.0091	0.0455		0.0001	0.001		0.1247	0.415667
Order		CE CBL def Baseline			CE Non def Baseline			Hlth Non def Baseline			CE CBL def Baseline vs CE Non def Baseline			CE CBL def Baseline vs Hlth Non def Baseline			Ce Non def Baseline vs Hlth Non def Baseline
		Median	Range		Median	Range		Median	Range		P value	Q value		P value	Q value		P value	Q value
Clostridiales		53.9	1.79-84.73		29.35	1.43-90.44		16.86	4.97-59.14		0.4008	0.8016		0.0278	0.0476571		0.6037	0.9999
Burkholderiales		0.02	0-4.58		0.48	0-5.55		1.45	0.1-7.29		0.6968	0.948667		0.0073	0.0184		0.169	0.5265
Lactobacillales		1.78	0-74.32		0.52	0.02-87.92		0.03	0-21.68		0.9999	0.9999		0.0782	0.1173		0.1755	0.5265
Enterobacteriales		0.42	0-67.44		0.21	0-13.23		0	0-0.11		0.5351	0.917314		0.0084	0.0184		0.2372	0.56928
Bacteroidales		0.16	0-34.16		21.63	0-48.44		27.92	2.42-59.13		0.0038	0.0456		0.0004	0.0024		0.8112	0.9999
Coriobacteriales		3.07	0-34.63		0.94	0-9.8		0.43	0-3.56		0.2832	0.67968		0.1185	0.158		0.9999	0.9999
Actinomycetales		0.01	0-1.06		0	0-0.1		0	0-0.04		0.9999	0.9999		0.4708	0.56496		0.9999	0.9999
Erysipelotrichales		1.94	0.01-26.6		1.68	0-10.35		2.06	0.33-12.18		0.9999	0.9999		0.9999	0.9999		0.9999	0.9999
Fusobacteriales		0.54	0-59.05		8.54	0-79.2		32.61	0-78.83		0.0985	0.2955		0.0092	0.0184		0.777	0.9999
Aeromonadales		0	0-4		0.03	0-2.98		0	0-0.5		0.0622	0.2488		0.9999	0.9999		0.9999	0.9999
Campylobacterales		0.01	0-2.78		0.14	0-2.75		1.68	0.05-9.78		0.0091	0.0546		0.0001	0.0012		0.1247	0.5265
Turicibacterales		0	0-1.73		0.01	0-2.03		0.28	0-2.6		0.7115	0.948667		0.0047	0.0184		0.1237	0.5265
Family		CE CBL def Baseline			CE Non def Baseline			Hlth Non def Baseline			CE CBL def Baseline vs CE Non def Baseline			CE CBL def Baseline vs Hlth Non def Baseline			Ce Non def Baseline vs Hlth Non def Baseline
		Median	Range		Median	Range		Median	Range		P value	Q value		P value	Q value		P value	Q value
o__Clostridiales;f__		0.01	0-1.15		0.11	0-1.52		0.11	0-0.49		0.1342	0.3968		0.2794	0.4191		0.9999	0.9999
Lachnospiraceae		11.35	0.02-54.07		8.21	0.3-26.11		6.02	1.64-23.41		0.9999	0.9999		0.9999	0.9999		0.9999	0.9999
Ruminococcaceae		0.08	0-11.4		0.62	0.02-16.81		1.01	0.11-5.66		0.0905	0.331886		0.0108	0.0370286		0.8707	0.9999
Lactobacillaceae		0	0-4.23		0	0-87.86		0	0-0.02		0.9999	0.9999		0.9999	0.9999		0.9999	0.9999
Enterobacteriaceae		0.42	0-67.44		0.21	0-13.23		0	0-0.11		0.5351	0.949714		0.0084	0.0344		0.2372	0.9999
Veillonellaceae		0.12	0-5.7		0.37	0-45.79		0.88	0-6.19		0.3418	0.745745		0.6743	0.951953		0.9999	0.9999
Bacteroidaceae		0.08	0-29.6		7.86	0-45.09		22.61	2.42-54.94		0.017	0.1432		0.0002	0.0024		0.3448	0.9999
Coriobacteriaceae		3.07	0-34.63		0.94	0-9.8		0.43	0-3.56		0.2832	0.67968		0.1185	0.218769		0.9999	0.9999
Prevotellaceae		0	0-11.36		0.79	0-20.81		0.88	0-5.6		0.0161	0.1432		0.1318	0.225943		0.9999	0.9999
Corynebacteriaceae		0	0-0.16		0	0-0.04		0	0-0.01		0.9999	0.9999		0.1433	0.22928		0.409	0.9999
o__Clostridiales;__		0	0-0.31		0	0-1.05		0	0-0.32		0.9999	0.9999		0.9999	0.9999		0.9999	0.9999
Alcaligenaceae		0.02	0-4.58		0.48	0-5.55		1.43	0.1-7.29		0.554	0.949714		0.0051	0.0306		0.1696	0.9999
Streptococcaceae		0.04	0-74.28		0.16	0-68.05		0.01	0-21.65		0.9999	0.9999		0.7842	0.9999		0.6921	0.9999
Erysipelotrichaceae		1.94	0.01-26.6		1.68	0-10.35		2.06	0.33-12.18		0.9999	0.9999		0.9999	0.9999		0.9999	0.9999
Clostridiaceae		22.42	0.03-79.69		10.01	0.37-68.56		6.19	0.32-32.16		0.0966	0.331886		0.0823	0.179782		0.9999	0.9999
[Paraprevotellaceae]		0	0-4.43		0.24	0-19.42		0.93	0-6.11		0.1488	0.3968		0.0642	0.1712		0.9999	0.9999
Fusobacteriaceae		0.54	0-59.05		8.54	0-79.2		32.61	0-78.83		0.0968	0.331886		0.0086	0.0344		0.7577	0.9999
Peptostreptococcaceae		0.11	0-13.17		0.06	0-13.06		0.12	0-0.83		0.9999	0.9999		0.9999	0.9999		0.9999	0.9999
Succinivibrionaceae		0	0-4		0.03	0-2.98		0	0-0.5		0.0622	0.331886		0.9999	0.9999		0.9999	0.9999
Helicobacteraceae		0	0-2.51		0.11	0-2.75		0.68	0.02-9.78		0.0179	0.1432		0.0001	0.0024		0.1579	0.9999
Enterococcaceae		0.02	0-24.97		0.02	0-3.15		0	0-0.06		0.9999	0.9999		0.1039	0.2078		0.2924	0.9999
Turicibacteraceae		0	0-1.73		0.01	0-2.03		0.28	0-2.6		0.7115	0.9999		0.0047	0.0306		0.1237	0.9999
Porphyromonadaceae		0	0-0.11		0	0-1.41		0.01	0-4.2		0.4089	0.8178		0.0284	0.0852		0.6022	0.9999
Campylobacteraceae		0	0-1.27		0	0-1.76		0.04	0-2.37		0.9999	0.9999		0.0824	0.179782		0.299	0.9999
Genus		CE CBL def Baseline			CE Non def Baseline			Hlth Non def Baseline			CE CBL def Baseline vs CE Non def Baseline			CE CBL def Baseline vs Hlth Non def Baseline			Ce Non def Baseline vs Hlth Non def Baseline
		Median	Range		Median	Range		Median	Range		P value	Q value		P value	Q value		P value	Q value
o__Clostridiales;f__;g__		0.01	0-1.15		0.11	0-1.52		0.11	0-0.49		0.1463	0.713213		0.2863	0.507532		0.9999	0.9999
[Ruminococcus]		1.3	0-16.25		1.59	0.27-15.54		1.87	0.08-4.44		0.9999	0.9999		0.9999	0.9999		0.9999	0.9999
f__Ruminococcaceae;g__		0.04	0-0.51		0.14	0-2.83		0.13	0.06-0.66		0.0354	0.34515		0.011	0.0612857		0.9999	0.9999
f__Lachnospiraceae;g__		0.18	0-2.66		0.31	0-3.55		0.45	0.01-1.33		0.7145	0.9999		0.488	0.827478		0.9999	0.9999
Oscillospira		0	0-0.13		0	0-0.48		0.02	0-0.17		0.337	0.9999		0.2586	0.50427		0.9999	0.9999
Faecalibacterium		0.01	0-10.88		0.48	0-11.35		0.85	0-5.11		0.3699	0.9999		0.0893	0.257957		0.9999	0.9999
Blautia		6.73	0-36.34		2.78	0-13.34		2.44	0.71-14.96		0.7598	0.9999		0.9999	0.9999		0.9999	0.9999
Lactobacillus		0	0-4.18		0	0-87.86		0	0-0.02		0.9999	0.9999		0.9999	0.9999		0.9999	0.9999
f__Lachnospiraceae;__		1.67	0-10.75		1.41	0-9.38		0.91	0.27-9.02		0.9999	0.9999		0.7982	0.9999		0.9999	0.9999
Bacteroides		0.08	0-29.6		7.86	0-45.09		22.61	2.42-54.94		0.017	0.2262		0.0002	0.0039		0.3448	0.9999
Collinsella		2.86	0-34.18		0.72	0-8.97		0.43	0-3.3		0.208	0.737455		0.1008	0.26208		0.9999	0.9999
Prevotella		0	0-11.36		0.79	0-20.81		0.88	0-5.6		0.0161	0.2262		0.1318	0.302365		0.9999	0.9999
Coprococcus		0	0-0.06		0	0-0.91		0.01	0-0.6		0.4796	0.9999		0.0479	0.169827		0.7242	0.9999
Corynebacterium		0	0-0.16		0	0-0.04		0	0-0.01		0.9999	0.9999		0.1859	0.389795		0.4232	0.9999
o__Clostridiales;__;__		0	0-0.31		0	0-1.05		0	0-0.32		0.9999	0.9999		0.9999	0.9999		0.9999	0.9999
Sutterella		0.02	0-4.58		0.48	0-5.55		1.43	0.1-7.29		0.5993	0.9999		0.0053	0.04134		0.1609	0.9999
Streptococcus		0.04	0-74.26		0.16	0-68.05		0.01	0-21.65		0.9999	0.9999		0.7878	0.9999		0.6871	0.9999
Megamonas		0.02	0-5.25		0.19	0-45.3		0.3	0-6.19		0.5333	0.9999		0.8249	0.9999		0.9999	0.9999
[Eubacterium]		0.25	0-22.27		0.23	0-5.67		0.93	0.03-1.9		0.9999	0.9999		0.5813	0.906828		0.9999	0.9999
f__Clostridiaceae;g__		0.29	0-3.26		0.03	0-6.17		0.09	0-2.7		0.2276	0.7397		0.9999	0.9999		0.9999	0.9999
f__Erysipelotrichaceae;g__		0.05	0-6.64		0.23	0-1.87		0.37	0.15-3.47		0.9999	0.9999		0.1899	0.389795		0.5975	0.9999
f__Clostridiaceae;__		22.27	0-78.26		9.38	0.27-65.89		6.13	0.06-29.44		0.1858	0.72462		0.0926	0.257957		0.9999	0.9999
Dorea		0.02	0-1.09		0.08	0-1.65		0.03	0-1.23		0.9666	0.9999		0.9999	0.9999		0.9999	0.9999
Allobaculum		0.05	0-3.7		0.03	0-0.98		0.22	0-0.92		0.6832	0.9999		0.9999	0.9999		0.9999	0.9999
[Prevotella]		0	0-4.43		0.24	0-19.42		0.64	0-6.11		0.1271	0.708129		0.2732	0.507371		0.9999	0.9999
Clostridium		0	0-9.64		0	0-2.66		0	0-0.06		0.9999	0.9999		0.9999	0.9999		0.9934	0.9999
Fusobacterium		0.54	0-59.05		8.54	0-79.2		32.61	0-78.83		0.0968	0.6292		0.0086	0.0559		0.7577	0.9999
Catenibacterium		0	0-22.18		0	0-6.52		0	0-10.22		0.9999	0.9999		0.9999	0.9999		0.9999	0.9999
f__Peptostreptococcaceae;g__		0.11	0-13.17		0.06	0-13.06		0.12	0-0.83		0.9999	0.9999		0.9999	0.9999		0.9999	0.9999
f__Enterobacteriaceae;g__		0.42	0-67.44		0.21	0-13.23		0	0-0.11		0.4965	0.9999		0.0045	0.04134		0.1742	0.9999
Helicobacter		0	0-2.51		0.11	0-2.75		0.64	0.02-9.78		0.0174	0.2262		0.0001	0.0039		0.1595	0.9999
Phascolarctobacterium		0	0-0.32		0.01	0-1.65		0.03	0-0.69		0.175	0.72462		0.5577	0.906262		0.9999	0.9999
Enterococcus		0.02	0-24.97		0.02	0-3.15		0	0-0.06		0.9999	0.9999		0.1154	0.281288		0.2835	0.9999
Ruminococcus		0	0-0.07		0.01	0-2.14		0.02	0-0.05		0.0492	0.38376		0.0362	0.14118		0.9999	0.9999
Turicibacter		0	0-1.73		0.01	0-2.03		0.28	0-2.6		0.7115	0.9999		0.0047	0.04134		0.1237	0.9999
Slackia		0	0-0.63		0.01	0-0.55		0	0-0.19		0.9999	0.9999		0.9999	0.9999		0.9999	0.9999
Parabacteroides		0	0-0.11		0	0-1.41		0.01	0-4.2		0.4089	0.9999		0.0284	0.123067		0.6022	0.9999
Campylobacter		0	0-1.27		0	0-1.76		0.04	0-2.37		0.9999	0.9999		0.0824	0.257957		0.299	0.9999
Roseburia		0	0-0.09		0	0-0.05		0.03	0-0.53		0.9999	0.9999		0.0189	0.0921375		0.0369	0.9999
Species		CE CBL def Baseline			CE Non def Baseline			Hlth Non def Baseline			CE CBL def Baseline vs CE Non def Baseline			CE CBL def Baseline vs Hlth Non def Baseline			Ce Non def Baseline vs Hlth Non def Baseline
		Median	Range		Median	Range		Median	Range		P value	Q value		P value	Q value		P value	Q value
o__Clostridiales;f__;g__;s__		0.01	0-1.15		0.11	0-1.52		0.11	0-0.49		0.1463	0.57057		0.2863	0.507532		0.9999	0.906886
g__[Ruminococcus];__		0	0-0.32		0.03	0-11.51		0.01	0-0.33		0.0654	0.4251		0.9999	0.906886		0.9908	0.906886
f__Ruminococcaceae;g__;s__		0.04	0-0.51		0.14	0-2.83		0.13	0.06-0.66		0.0354	0.34515		0.011	0.053625		0.9999	0.906886
f__Lachnospiraceae;g__;s__		0.18	0-2.66		0.31	0-3.55		0.45	0.01-1.33		0.7145	0.906886		0.488	0.793		0.9999	0.906886
g__Oscillospira;s__		0	0-0.13		0	0-0.48		0.02	0-0.17		0.337	0.821438		0.2586	0.507532		0.9999	0.906886
Faecalibacterium prausnitzii		0.01	0-10.88		0.48	0-11.35		0.85	0-5.11		0.3699	0.848594		0.0893	0.257957		0.9999	0.906886
g__Blautia;__		0.55	0-7.4		0.34	0-2.31		0.52	0-5.65		0.9999	0.906886		0.9999	0.906886		0.9999	0.906886
f__Lachnospiraceae;__;__		1.67	0-10.75		1.41	0-9.38		0.91	0.27-9.02		0.9999	0.906886		0.7982	0.906886		0.9999	0.906886
[Ruminococcus] gnavus		0.91	0-16.25		1.28	0.16-11.23		1.26	0.04-4.44		0.9999	0.906886		0.9999	0.906886		0.9999	0.906886
g__Bacteroides;__		0	0-9.75		3.14	0-30.81		9.24	0-38.9		0.0071	0.2769		0.0029	0.0351		0.9999	0.906886
Collinsella stercoris		2.85	0-34.18		0.63	0-8.78		0.43	0-3.28		0.2242	0.59176		0.1088	0.28288		0.9999	0.906886
Prevotella copri		0	0-11.36		0.79	0-20.81		0.88	0-5.6		0.0161	0.2977		0.1318	0.321263		0.9999	0.906886
g__Coprococcus;s__		0	0-0.06		0	0-0.91		0.01	0-0.6		0.4667	0.906886		0.0458	0.162382		0.7193	0.906886
g__Corynebacterium;s__		0	0-0.16		0	0-0.04		0	0-0.01		0.9999	0.906886		0.2743	0.507532		0.4207	0.906886
o__Clostridiales;__;__;__		0	0-0.31		0	0-1.05		0	0-0.32		0.9999	0.906886		0.9999	0.906886		0.9999	0.906886
g__Sutterella;s__		0.02	0-4.58		0.48	0-5.55		1.43	0.1-7.29		0.6185	0.906886		0.0054	0.0351		0.1577	0.906886
g__Streptococcus;s__		0.04	0-74.26		0.16	0-68.05		0.01	0-21.65		0.9999	0.906886		0.7227	0.906886		0.5857	0.906886
g__Megamonas;s__		0.02	0-5.25		0.19	0-45.3		0.3	0-6.19		0.5333	0.906886		0.8249	0.906886		0.9999	0.906886
f__Clostridiaceae;g__;s__		0.29	0-3.26		0.03	0-6.17		0.09	0-2.7		0.2276	0.59176		0.9999	0.906886		0.9999	0.906886
g__Bacteroides;s__		0.04	0-29.47		0.98	0-35.45		7.34	0-54.94		0.0864	0.4719		0.0047	0.0351		0.6024	0.906886
[Eubacterium] biforme		0	0-8.81		0.12	0-5.65		0.4	0-1.17		0.4251	0.906886		0.6788	0.906886		0.9999	0.906886
f__Erysipelotrichaceae;g__;s__		0.05	0-6.64		0.23	0-1.87		0.37	0.15-3.47		0.9999	0.906886		0.1899	0.435653		0.5975	0.906886
f__Clostridiaceae;__;__		22.27	0-78.26		9.38	0.27-65.89		6.13	0.06-29.44		0.1858	0.59176		0.0926	0.257957		0.9999	0.906886
g__[Ruminococcus];s__		0.06	0-1.04		0.12	0-0.79		0.02	0-0.74		0.9999	0.906886		0.9999	0.906886		0.9999	0.906886
g__Dorea;s__		0.02	0-1.09		0.08	0-1.65		0.03	0-1.23		0.9936	0.906886		0.9999	0.906886		0.9999	0.906886
g__Allobaculum;s__		0.05	0-3.7		0.03	0-0.98		0.22	0-0.92		0.6832	0.906886		0.9999	0.906886		0.9999	0.906886
g__[Prevotella];s__		0	0-4.43		0.24	0-19.42		0.64	0-6.11		0.1271	0.550767		0.2732	0.507532		0.9999	0.906886
g__Blautia;s__		0.61	0-13.7		0.38	0-10.56		0.31	0-2.18		0.9999	0.906886		0.9999	0.906886		0.9999	0.906886
g__Fusobacterium;s__		0.54	0-59.05		8.54	0-79.2		32.61	0-78.83		0.0968	0.4719		0.0086	0.0479143		0.7577	0.906886
g__Catenibacterium;s__		0	0-22.18		0	0-6.52		0	0-10.22		0.9999	0.906886		0.9999	0.906886		0.9999	0.906886
f__Peptostreptococcaceae;g__;s__		0.11	0-13.17		0.06	0-13.06		0.12	0-0.83		0.9999	0.906886		0.9999	0.906886		0.9999	0.906886
f__Enterobacteriaceae;g__;s__		0.42	0-67.44		0.21	0-13.23		0	0-0.11		0.4965	0.906886		0.0045	0.0351		0.1742	0.906886
Blautia producta		3.95	0-36.34		2.06	0-12.12		1.46	0.37-9.27		0.9721	0.906886		0.9999	0.906886		0.9999	0.906886
g__Helicobacter;s__		0	0-2.51		0.1	0-1.17		0.64	0.02-9.78		0.0229	0.2977		0.0001	0.0039		0.1203	0.906886
Bacteroides plebeius		0	0-5.67		0.09	0-13.35		0.77	0-4.12		0.2227	0.59176		0.4113	0.697422		0.9999	0.906886
g__Phascolarctobacterium;s__		0	0-0.32		0.01	0-1.65		0.03	0-0.69		0.175	0.59176		0.5577	0.870012		0.9999	0.906886
g__Ruminococcus;s__		0	0-0.07		0.01	0-1.26		0.02	0-0.05		0.0492	0.38376		0.0362	0.14118		0.9999	0.906886
g__Turicibacter;s__		0	0-1.73		0.01	0-2.03		0.28	0-2.6		0.7115	0.906886		0.0047	0.0351		0.1237	0.906886
g__Enterococcus;s__		0.01	0-24.97		0.02	0-3.15		0	0-0.06		0.9999	0.906886		0.2059	0.446117		0.3026	0.906886
[Eubacterium] dolichum		0.02	0-22.26		0.04	0-1.79		0.05	0-1.9		0.9999	0.906886		0.6337	0.906886		0.9999	0.906886
g__Slackia;s__		0	0-0.63		0.01	0-0.55		0	0-0.19		0.9999	0.906886		0.9999	0.906886		0.9999	0.906886
g__Campylobacter;s__		0	0-1.27		0	0-1.76		0.04	0-2.37		0.9999	0.906886		0.0824	0.257957		0.299	0.906886
g__Roseburia;s__		0	0-0.09		0	0-0.05		0.03	0-0.53		0.9999	0.906886		0.0189	0.0819		0.0369	0.906886
