# Supplementary material for: The Intestinal Microbiome in Dogs with Chronic Enteropathies and Cobalamin Deficiency or Normocobalaminemia—A Comparative Study
Source: Animals (Basel). 2023 Apr 17;13(8):1378. doi: 10.3390/ani13081378 (PMC10135184; doi:10.3390/ani13081378)
Supplement: Supplementary file 1 [file animals-13-01378-s001.zip › Supplementary_Table S2_Taxa_follow_ups.xlsx]

## Sheet: Sheet1
Supplementary table 2: Median abundance of bacterial taxa in dogs with CE with cobalamin deficiency before and after supplementation with cobalamin orally (PO) or parenterally (PE), compared to healthy controls. P- and q-values < 0.05 are highlighted.
Phylum		Hlth Non def Baseline			PE Baseline			PE 3 months			PO Baseline			PO 3 months			Hlth Non def Baseline vs. PE Baseline			Hlth Non def Baseline vs. PE 3 months			Hlth Non def Baseline vs. PO Baseline			Hlth Non def Baseline vs. PO 3 months			All
		Median	Range		Median	Range		Median	Range		Median	Range		Median	Range		P value	Q value		P value	Q value		P value	Q value		P value	Q value		P value	Q value
Bacteroidetes		27.92	2.45-59.13		0.11	0-2.04		0.65	0-40.98		2.16	0-34.16		2.79	0-54		0.0001	0.0005		0.0242	0.121		0.0055	0.0275		0.0402	0.1005		0.0005	0.0025
Actinobacteria		0.43	0.02-3.63		5.63	0.54-13.7		1.16	0.02-22.63		2.11	0-34.64		3.8	0.01-37.49		0.0333	0.041625		0.9023	0.9999		0.429	0.53625		0.1297	0.216167		0.1041	0.130125
Firmicutes		22.95	5.54-71.68		84.56	45.86-96.87		64.8	12.48-98.43		63.61	6.61-97.32		71.14	37.08-99.9		0.0011	0.00275		0.165	0.275		0.096	0.16		0.0196	0.098		0.0063	0.01575
Proteobacteria		5.02	0.61-10.18		0.05	0-53.28		0.6	0.41-51.81		4.54	0.05-67.6		0.79	0.01-12.55		0.2532	0.2532		0.9999	0.9999		0.9999	0.9999		0.4159	0.4159		0.2034	0.2034
Fusobacteria		32.61	0-78.83		0.33	0-12.18		0.37	0-44.76		0.86	0-59.05		3.49	0-43.13		0.0053	0.00883333		0.1565	0.275		0.0435	0.10875		0.2237	0.279625		0.0218	0.0363333
Class		Hlth Non def Baseline			PE Baseline			PE 3 months			PO Baseline			PO 3 months			Hlth Non def Baseline vs. PE Baseline			Hlth Non def Baseline vs. PE 3 months			Hlth Non def Baseline vs. PO Baseline			Hlth Non def Baseline vs. PO 3 months			All
		Median	Range		Median	Range		Median	Range		Median	Range		Median	Range		P value	Q value		P value	Q value		P value	Q value		P value	Q value		P value	Q value
Bacteroidia		27.92	2.42-59.13		0.08	0-2.04		0.65	0-40.98		2.16	0-34.16		2.79	0-54		0.0001	0.0005		0.0242	0.134		0.0065	0.0313333		0.0425	0.1326		0.0004	0.002
Actinobacteria		0	0-0.08		0.22	0-5.58		0.02	0-0.25		0.01	0-0.76		0.02	0-2.81		0.0062	0.0124		0.9077	0.9999		0.4476	0.57475		0.0638	0.1326		0.0247	0.0494
Clostridia		16.86	4.97-59.14		64.46	1.79-84.73		47.67	10.48-75.1		50.03	5.1-79.24		50.71	7.43-77.04		0.0175	0.0291667		0.2339	0.389833		0.1277	0.212833		0.0663	0.1326		0.0534	0.0762857
Fusobacteriia		32.61	0-78.83		0.33	0-12.18		0.37	0-44.76		0.86	0-59.05		3.49	0-43.13		0.0053	0.0124		0.1565	0.313		0.0435	0.087		0.2237	0.310125		0.0218	0.0494
Bacilli		0.65	0.08-22.29		3.27	0.01-61.36		0.57	0.14-52		1.98	0-74.33		11.89	0.15-81.67		0.9999	0.9999		0.9999	0.9999		0.9999	0.9999		0.6546	0.727333		0.7013	0.779222
Gammaproteobacteria		0.05	0-0.51		0.03	0-53.21		0.36	0.17-51.81		3.14	0.01-67.58		0.38	0-10.37		0.6578	0.82225		0.1357	0.313		0.0094	0.0313333		0.2481	0.310125		0.0354	0.059
Erysipelotrichi		2.06	0.33-12.18		2	0.02-25		1.14	0-16.48		1.35	0.01-26.6		3.93	0-16.5		0.9999	0.9999		0.9999	0.9999		0.9999	0.9999		0.9999	0.9999		0.8299	0.8299
Epsilonproteobacteria		1.68	0.05-9.78		0	0-2.78		0.04	0-0.32		0.02	0-1.35		0.01	0-0.77		0.0001	0.0005		0.0268	0.134		0.0006	0.006		0.0083	0.083		0.0003	0.002
Coriobacteriia		0.43	0-3.56		4.47	0-13.7		1.16	0-22.6		1.95	0-34.63		3.64	0-37.08		0.2711	0.387286		0.9854	0.9999		0.4598	0.57475		0.2069	0.310125		0.3297	0.412125
Betaproteobacteria		1.45	0.1-7.29		0.01	0-4.58		0.04	0-0.38		0.07	0-4.44		0.08	0-2.18		0.0055	0.0124		0.0769	0.256333		0.0126	0.0315		0.0212	0.106		0.0117	0.039
Order		Hlth Non def Baseline			PE Baseline			PE 3 months			PO Baseline			PO 3 months			Hlth Non def Baseline vs. PE Baseline			Hlth Non def Baseline vs. PE 3 months			Hlth Non def Baseline vs. PO Baseline			Hlth Non def Baseline vs. PO 3 months			All
		Median	Range		Median	Range		Median	Range		Median	Range		Median	Range		P value	Q value		P value	Q value		P value	Q value		P value	Q value		P value	Q value
Bacteroidales		27.92	2.42-59.13		0.08	0-2.04		0.65	0-40.98		2.16	0-34.16		2.79	0-54		0.0001	0.00065		0.0242	0.1742		0.0065	0.0281667		0.0425	0.184167		0.0004	0.0026
Actinomycetales		0	0-0.04		0	0-1.06		0.01	0-0.03		0.01	0-0.26		0.01	0-0.38		0.9999	0.9999		0.9999	0.9999		0.7117	0.92521		0.198	0.363513		0.4173	0.493173
Clostridiales		16.86	4.97-59.14		64.46	1.79-84.73		47.67	10.48-75.1		50.03	5.1-79.24		50.71	7.43-77.04		0.0175	0.0379167		0.2339	0.434386		0.1277	0.237157		0.0663	0.215475		0.0534	0.0991714
Fusobacteriales		32.61	0-78.83		0.33	0-12.18		0.37	0-44.76		0.86	0-59.05		3.49	0-43.13		0.0053	0.0143		0.1565	0.4069		0.0435	0.1131		0.2237	0.363513		0.0218	0.0472333
Lactobacillales		0.03	0-21.68		3.25	0.01-61.36		0.47	0.13-52		1.76	0-74.32		0.19	0-81.66		0.2589	0.35243		0.4673	0.759362		0.232	0.377		0.2906	0.41392		0.2893	0.417878
Erysipelotrichales		2.06	0.33-12.18		2	0.02-25		1.14	0-16.48		1.35	0.01-26.6		3.93	0-16.5		0.9999	0.9999		0.9999	0.9999		0.9999	0.9999		0.9999	0.9999		0.8299	0.8299
Enterobacteriales		0	0-0.11		0.03	0-53.21		0.36	0.13-51.81		1.64	0-67.44		0.18	0-10.37		0.2254	0.35243		0.0532	0.230533		0.0027	0.01755		0.1729	0.363513		0.0124	0.03224
Campylobacterales		1.68	0.05-9.78		0	0-2.78		0.04	0-0.32		0.02	0-1.35		0.01	0-0.77		0.0001	0.00065		0.0268	0.1742		0.0006	0.0078		0.0083	0.1079		0.0003	0.0026
Coriobacteriales		0.43	0-3.56		4.47	0-13.7		1.16	0-22.6		1.95	0-34.63		3.64	0-37.08		0.2711	0.35243		0.9854	0.9999		0.4598	0.664156		0.2069	0.363513		0.3297	0.42861
Burkholderiales		1.45	0.1-7.29		0.01	0-4.58		0.04	0-0.38		0.07	0-4.44		0.08	0-2.18		0.0055	0.0143		0.0769	0.249925		0.0126	0.04095		0.0212	0.1378		0.0117	0.03224
Turicibacterales		0.28	0-2.6		0	0-0.03		0.01	0-0.36		0.02	0-1.73		0.03	0-14.24		0.0011	0.00476667		0.1913	0.414483		0.0866	0.187633		0.3184	0.41392		0.0079	0.03224
Bacillales		0	0-0.04		0	0-0.04		0	0-0		0	0-0.27		0	0-0.61		0.9999	0.9999		0.7558	0.9999		0.9999	0.9999		0.9999	0.9999		0.4918	0.532783
Bifidobacteriales		0	0-0.05		0	0-5.58		0	0-0.24		0	0-0.71		0	0-2.81		0.1367	0.253871		0.9999	0.9999		0.9999	0.9999		0.9999	0.9999		0.2482	0.403325
Family		Hlth Non def Baseline			PE Baseline			PE 3 months			PO Baseline			PO 3 months			Hlth Non def Baseline vs. PE Baseline			Hlth Non def Baseline vs. PE 3 months			Hlth Non def Baseline vs. PO Baseline			Hlth Non def Baseline vs. PO 3 months			All
		Median	Range		Median	Range		Median	Range		Median	Range		Median	Range		P value	Q value		P value	Q value		P value	Q value		P value	Q value		P value	Q value
Bacteroidaceae		22.61	2.42-54.94		0.03	0-1.13		0.43	0-40.74		1.16	0-29.6		1.3	0-14		0.0001	0.0027		0.0257	0.36585		0.0059	0.0531		0.0076	0.0882		0.0001	0.0027
Actinomycetaceae		0	0-0.01		0	0-0.05		0	0-0.01		0	0-0.07		0	0-0.2		0.9999	0.9999		0.9999	0.9999		0.4897	0.777759		0.1477	0.754988		0.2705	0.365175
Porphyromonadaceae		0.01	0-4.2		0	0-0		0	0-0		0	0-0.11		0	0-0.19		0.0144	0.0648		0.4215	0.844714		0.1074	0.362475		0.3918	0.961691		0.0593	0.200137
Lachnospiraceae		6.02	1.64-23.41		6.37	0.02-15.37		11.42	0-13.77		14.97	0.09-54.07		19.33	0.01-47.06		0.9999	0.9999		0.9999	0.9999		0.4659	0.777759		0.2632	0.7896		0.1135	0.235731
Ruminococcaceae		1.01	0.11-5.66		0.05	0-11.4		0.42	0-0.59		0.11	0-3.96		0.74	0-5.91		0.0236	0.07965		0.3096	0.6966		0.0614	0.2763		0.7565	0.9999		0.0487	0.187843
Fusobacteriaceae		32.61	0-78.83		0.33	0-12.18		0.37	0-44.76		0.86	0-59.05		3.49	0-43.13		0.0053	0.035775		0.1565	0.645637		0.0435	0.2349		0.2237	0.754988		0.0218	0.0981
Streptococcaceae		0.01	0-21.65		3.25	0-61.36		0.4	0.13-51.96		0.03	0-74.28		0.12	0-81.66		0.4278	0.6417		0.1822	0.645637		0.9999	0.9999		0.4616	0.9999		0.197	0.312882
Erysipelotrichaceae		2.06	0.33-12.18		2	0.02-25		1.14	0-16.48		1.35	0.01-26.6		3.93	0-16.5		0.9999	0.9999		0.9999	0.9999		0.9999	0.9999		0.9999	0.9999		0.8299	0.861819
Enterobacteriaceae		0	0-0.11		0.03	0-53.21		0.36	0.13-51.81		1.64	0-67.44		0.18	0-10.37		0.2254	0.40572		0.0532	0.36585		0.0027	0.03645		0.1729	0.754988		0.0124	0.06696
Helicobacteraceae		0.68	0.02-9.78		0	0-2.51		0.04	0-0.32		0.01	0-0.28		0.01	0-0.77		0.0003	0.00405		0.0905	0.4887		0.0007	0.0189		0.0079	0.0882		0.0008	0.0108
Veillonellaceae		0.88	0-6.19		0.02	0-5.12		0.16	0-30.81		0.17	0-5.7		0.57	0-16.13		0.3789	0.601782		0.9999	0.9999		0.9999	0.9999		0.9999	0.9999		0.2866	0.368486
Coriobacteriaceae		0.43	0-3.56		4.47	0-13.7		1.16	0-22.6		1.95	0-34.63		3.64	0-37.08		0.2711	0.457481		0.9854	0.9999		0.4598	0.777759		0.2069	0.754988		0.3297	0.404632
Peptostreptococcaceae		0.12	0-0.83		0.1	0-13.17		0.19	0.02-1.14		0.15	0-2.59		0.22	0-2.81		0.9999	0.9999		0.9999	0.9999		0.9999	0.9999		0.9999	0.9999		0.784	0.84672
Clostridiaceae		6.19	0.32-32.16		32.81	1.73-79.69		47.48	1.41-59.55		20.15	0.03-62.58		16.5	0.33-63.99		0.0174	0.0671143		0.6173	0.9999		0.671	0.9999		0.6958	0.9999		0.0768	0.20736
Alcaligenaceae		1.43	0.1-7.29		0.01	0-4.58		0.04	0-0.38		0.06	0-4.44		0.05	0-2.18		0.0137	0.0648		0.0542	0.36585		0.0087	0.058725		0.0098	0.0882		0.0112	0.06696
Enterococcaceae		0	0-0.06		0.01	0-0.81		0	0-0.01		0.04	0-24.97		0	0-33.15		0.9999	0.9999		0.9999	0.9999		0.2177	0.489825		0.9999	0.9999		0.1435	0.27675
Turicibacteraceae		0.28	0-2.6		0	0-0.03		0.01	0-0.36		0.02	0-1.73		0.03	0-14.24		0.0011	0.0099		0.1913	0.645637		0.0866	0.334029		0.3184	0.85968		0.0079	0.06696
Clostridiales;__		0	0-0.32		0	0-0.11		0	0-0		0	0-0.31		0	0-0.14		0.9999	0.9999		0.9999	0.9999		0.9999	0.9999		0.9999	0.9999		0.8925	0.8925
Lactobacillaceae		0	0-0.02		0	0-4.23		0	0-1.22		0	0-1.65		0	0-26.04		0.9999	0.9999		0.9999	0.9999		0.9999	0.9999		0.9999	0.9999		0.7375	0.829688
Clostridiales;f__		0.11	0-0.49		0	0-0.3		0.03	0-0.07		0.03	0-1.15		0.14	0-0.92		0.1139	0.256275		0.8386	0.9999		0.9999	0.9999		0.9999	0.9999		0.157	0.2826
[Paraprevotellaceae]		0.93	0-6.11		0	0-0.11		0	0-0.24		0	0-4.43		0.22	0-5.51		0.0523	0.14121		0.2533	0.68391		0.1507	0.3699		0.8221	0.9999		0.1018	0.22905
Staphylococcaceae		0	0-0		0	0-0.04		0	0-0		0	0-0.27		0	0-0		0.0523	0.14121		0.2533	0.68391		0.1507	0.3699		0.8221	0.9999		0.0913	0.2241
Bifidobacteriaceae		0	0-0.05		0	0-5.58		0	0-0.24		0	0-0.71		0	0-2.81		0.1367	0.283915		0.9999	0.9999		0.9999	0.9999		0.9999	0.9999		0.2482	0.352705
Prevotellaceae		0.88	0-5.6		0	0-1.25		0	0-0.14		0	0-11.36		0	0-50.4		0.1865	0.359679		0.2789	0.684573		0.292	0.606462		0.9999	0.9999		0.1952	0.312882
Microbacteriaceae		0	0-0		0	0-0.43		0	0-0.01		0	0-0.09		0	0-0.09		0.6186	0.879063		0.9999	0.9999		0.9999	0.9999		0.5371	0.9999		0.5199	0.610317
Corynebacteriaceae		0	0-0.01		0	0-0.16		0	0-0.02		0	0-0.06		0	0-0.13		0.8722	0.9999		0.438	0.844714		0.1363	0.3699		0.1629	0.754988		0.2184	0.3276
Campylobacteraceae		0.04	0-2.37		0	0-0.27		0	0-0		0	0-1.27		0	0-0.49		0.0906	0.222382		0.0516	0.36585		0.3323	0.640864		0.9999	0.9999		0.0702	0.20736
Genus		Hlth Non def Baseline			PE Baseline			PE 3 months			PO Baseline			PO 3 months			Hlth Non def Baseline vs. PE Baseline			Hlth Non def Baseline vs. PE 3 months			Hlth Non def Baseline vs. PO Baseline			Hlth Non def Baseline vs. PO 3 months			All
		Median	Range		Median	Range		Median	Range		Median	Range		Median	Range		P value	Q value		P value	Q value		P value	Q value		P value	Q value		P value	Q value
Bacteroides		22.61	2.42-54.94		0.03	0-1.13		0.43	0-40.74		1.16	0-29.6		1.3	0-14		0.0001	0.0044		0.0257	0.47696		0.0059	0.0865333		0.0076	0.143733		0.0001	0.0044
Actinomyces		0	0-0.01		0	0-0.05		0	0-0.01		0	0-0.07		0	0-0.2		0.9999	0.9999		0.9999	0.9999		0.4897	0.9999		0.1477	0.7892		0.2705	0.425071
Parabacteroides		0.01	0-4.2		0	0-0		0	0-0		0	0-0.11		0	0-0.19		0.0125	0.0968		0.4103	0.9999		0.0982	0.43208		0.1816	0.7892		0.0554	0.187508
Blautia		2.44	0.71-14.96		3.54	0-10.58		4.98	0-9.68		8.17	0-36.34		11.75	0.01-22.8		0.9999	0.9999		0.9999	0.9999		0.4908	0.9999		0.1304	0.7892		0.0527	0.187508
Dorea		0.03	0-1.23		0	0-0.07		0.07	0-0.25		0.04	0-1.09		0.09	0-0.49		0.1276	0.400987		0.9999	0.9999		0.9999	0.9999		0.9999	0.9999		0.07	0.20592
f__Ruminococcaceae;g__		0.13	0.06-0.66		0.03	0-0.51		0.13	0-0.41		0.04	0-0.44		0.18	0-1.95		0.0555	0.2442		0.9999	0.9999		0.0429	0.273429		0.9999	0.9999		0.0476	0.187508
Fusobacterium		32.61	0-78.83		0.33	0-12.18		0.37	0-44.76		0.86	0-59.05		3.49	0-43.13		0.0053	0.0583		0.1565	0.765111		0.0435	0.273429		0.2237	0.820233		0.0218	0.13024
Streptococcus		0.01	0-21.65		3.25	0-61.36		0.4	0.13-51.96		0.03	0-74.26		0.12	0-81.66		0.4256	0.780267		0.1964	0.7856		0.9999	0.9999		0.5821	0.9999		0.2159	0.385968
Allobaculum		0.22	0-0.92		0.57	0-3.7		0.19	0-1.69		0.01	0-3.26		0.75	0-4.28		0.9999	0.9999		0.9999	0.9999		0.9999	0.9999		0.8957	0.9999		0.6671	0.822919
Helicobacter		0.64	0.02-9.78		0	0-2.51		0.04	0-0.32		0.01	0-0.28		0.01	0-0.77		0.0003	0.0066		0.0932	0.585829		0.0007	0.0308		0.0068	0.143733		0.0008	0.0176
Megamonas		0.3	0-6.19		0.01	0-4.83		0.1	0-30.81		0.11	0-5.25		0.35	0-11.14		0.6421	0.9999		0.9999	0.9999		0.9999	0.9999		0.9999	0.9999		0.442	0.589333
f__Lachnospiraceae;g__		0.45	0.01-1.33		0.1	0-0.58		0.37	0-1.18		0.25	0-2.66		0.63	0-3.02		0.4141	0.780267		0.9999	0.9999		0.9999	0.9999		0.544	0.9999		0.0125	0.0916667
Collinsella		0.43	0-3.3		4.47	0-13.7		1.16	0-22.24		1.89	0-34.18		3.43	0-37.08		0.2152	0.498358		0.9668	0.9999		0.409	0.947158		0.1973	0.7892		0.2979	0.43692
[Ruminococcus]		1.87	0.08-4.44		0.43	0-4.49		2.11	0-3.84		1.66	0.02-16.25		1.38	0-4.16		0.9999	0.9999		0.9999	0.9999		0.9999	0.9999		0.9999	0.9999		0.3902	0.536525
f__Peptostreptococcaceae;g__		0.12	0-0.83		0.1	0-13.17		0.19	0.02-1.14		0.15	0-2.59		0.22	0-2.15		0.9999	0.9999		0.9999	0.9999		0.9999	0.9999		0.9999	0.9999		0.799	0.8789
f__Erysipelotrichaceae;g__		0.37	0.15-3.47		0.03	0-6.64		0.26	0-1.83		0.08	0-4.33		0.07	0-15.67		0.3584	0.7168		0.9999	0.9999		0.3205	0.812289		0.266	0.900308		0.3609	0.512245
f__Clostridiaceae;__		6.13	0.06-29.44		32.81	0.43-78.26		2.75	0.09-57.16		18.4	0-62.29		13.91	0.06-63.88		0.0364	0.2288		0.9999	0.9999		0.6296	0.9999		0.7774	0.9999		0.1256	0.307022
Slackia		0	0-0.19		0	0-0.63		0.02	0-0.36		0.01	0-0.48		0.03	0-0.53		0.9999	0.9999		0.9999	0.9999		0.9999	0.9999		0.9999	0.9999		0.9457	0.985395
f__Lachnospiraceae;__		0.91	0.27-9.02		1.4	0-7.85		1.75	0-2.16		2.05	0-10.75		1.97	0-17.07		0.9999	0.9999		0.9999	0.9999		0.9778	0.9999		0.9999	0.9999		0.7579	0.877568
Enterococcus		0	0-0.06		0.01	0-0.81		0	0-0.01		0.03	0-24.97		0	0-33.15		0.9999	0.9999		0.9999	0.9999		0.2488	0.729813		0.9999	0.9999		0.1623	0.340057
f__Erysipelotrichaceae;__		0	0-0.11		0	0-0		0	0-0.01		0	0-0.11		0	0-0.03		0.9999	0.9999		0.9999	0.9999		0.9999	0.9999		0.9999	0.9999		0.692	0.822919
Turicibacter		0.28	0-2.6		0	0-0.03		0.01	0-0.36		0.02	0-1.73		0.03	0-14.24		0.0011	0.0161333		0.1913	0.7856		0.0866	0.423378		0.3184	0.9999		0.0079	0.0916667
Catenibacterium		0	0-10.22		0.32	0-14		0	0-10.84		0	0-22.18		0	0-9.41		0.9999	0.9999		0.9999	0.9999		0.9999	0.9999		0.9999	0.9999		0.9935	0.9935
o__Clostridiales;__;__		0	0-0.32		0	0-0.11		0	0-0		0	0-0.31		0	0-0.14		0.9999	0.9999		0.9999	0.9999		0.9999	0.9999		0.9999	0.9999		0.8925	0.957805
Lactobacillus		0	0-0.02		0	0-4.18		0	0-1.22		0	0-1.57		0	0-26.04		0.9999	0.9999		0.9999	0.9999		0.9999	0.9999		0.9999	0.9999		0.7908	0.8789
Coprococcus		0.01	0-0.6		0	0-0.01		0	0-0.01		0	0-0.06		0.01	0-0.18		0.0655	0.262		0.2917	0.916771		0.1849	0.604057		0.9999	0.9999		0.0253	0.13024
Ruminococcus		0.02	0-0.05		0	0-0.05		0.02	0-0.05		0	0-0.07		0	0-0.04		0.2282	0.50204		0.9999	0.9999		0.0121	0.10648		0.0505	0.5555		0.0283	0.13024
f__Enterobacteriaceae;g__		0	0-0.11		0.03	0-53.21		0.36	0.13-51.81		1.63	0-67.44		0.18	0-10.37		0.16	0.414118		0.047	0.47696		0.0018	0.0396		0.1825	0.7892		0.009	0.0916667
f__Clostridiaceae;g__		0.09	0-2.7		0.39	0-3.26		0.68	0.08-45.5		0.24	0-0.97		0.12	0-2.56		0.9999	0.9999		0.2538	0.916771		0.9999	0.9999		0.9999	0.9999		0.282	0.427862
Oscillospira		0.02	0-0.17		0	0-0.01		0	0-0		0	0-0.13		0	0-0.06		0.0447	0.2442		0.1541	0.765111		0.8468	0.9999		0.9999	0.9999		0.0806	0.22165
[Eubacterium]		0.93	0.03-1.9		0.27	0-8.82		0.36	0-2.11		0.18	0-22.27		0.17	0-0.64		0.9999	0.9999		0.9999	0.9999		0.1922	0.604057		0.1748	0.7892		0.2193	0.385968
o__Clostridiales;f__;g__		0.11	0-0.49		0	0-0.3		0.03	0-0.07		0.03	0-1.15		0.14	0-0.92		0.1139	0.385508		0.8386	0.9999		0.9999	0.9999		0.9999	0.9999		0.157	0.340057
Sutterella		1.43	0.1-7.29		0.01	0-4.58		0.04	0-0.38		0.06	0-4.44		0.05	0-2.18		0.0132	0.0968		0.0542	0.47696		0.009	0.099		0.0098	0.143733		0.0111	0.0916667
Phascolarctobacterium		0.03	0-0.69		0	0-0.28		0	0-0.06		0	0-0.32		0	0-0.52		0.9779	0.9999		0.9999	0.9999		0.5657	0.9999		0.9999	0.9999		0.6751	0.822919
Faecalibacterium		0.85	0-5.11		0.01	0-10.88		0.02	0-0.45		0.05	0-3.48		0.46	0-5.65		0.1545	0.414118		0.3334	0.977973		0.1811	0.604057		0.9999	0.9999		0.1441	0.333705
[Prevotella]		0.64	0-6.11		0	0-0.11		0	0-0.08		0	0-4.43		0.22	0-5.51		0.2523	0.528629		0.4213	0.9999		0.591	0.9999		0.9999	0.9999		0.2703	0.425071
Staphylococcus		0	0-0		0	0-0.04		0	0-0		0	0-0.27		0	0-0		0.9999	0.9999		0.0693	0.5082		0.9999	0.9999		0.9999	0.9999		0.0913	0.236306
Clostridium		0	0-0.06		0	0-9.64		0	0-0.64		0	0-1.87		0	0-3.81		0.9999	0.9999		0.9999	0.9999		0.9999	0.9999		0.9999	0.9999		0.963	0.985395
Roseburia		0.03	0-0.53		0	0-0.02		0	0-0		0	0-0.09		0	0-0.22		0.0511	0.2442		0.0175	0.47696		0.0861	0.423378		0.457	0.9999		0.0296	0.13024
Bifidobacterium		0	0-0.05		0	0-5.58		0	0-0.24		0	0-0.71		0	0-2.81		0.1367	0.400987		0.9999	0.9999		0.9999	0.9999		0.9999	0.9999		0.2482	0.420031
Prevotella		0.88	0-5.6		0	0-1.25		0	0-0.14		0	0-11.36		0	0-50.4		0.1865	0.455889		0.2789	0.916771		0.292	0.803		0.9999	0.9999		0.1952	0.385968
Corynebacterium		0	0-0.01		0	0-0.16		0	0-0.02		0	0-0.06		0	0-0.13		0.8722	0.9999		0.438	0.9999		0.1363	0.5452		0.1629	0.7892		0.2184	0.385968
f__Microbacteriaceae;__		0	0-0		0	0-0.35		0	0-0.01		0	0-0.09		0	0-0.09		0.6186	0.9999		0.9999	0.9999		0.9999	0.9999		0.5481	0.9999		0.5268	0.681741
Campylobacter		0.04	0-2.37		0	0-0.27		0	0-0		0	0-1.27		0	0-0.49		0.0906	0.3322		0.0516	0.47696		0.3323	0.812289		0.9999	0.9999		0.0702	0.20592
Species		Hlth Non def Baseline			PE Baseline			PE 3 months			PO Baseline			PO 3 months			Hlth Non def Baseline vs. PE Baseline			Hlth Non def Baseline vs. PE 3 months			Hlth Non def Baseline vs. PO Baseline			Hlth Non def Baseline vs. PO 3 months			All
		Median	Range		Median	Range		Median	Range		Median	Range		Median	Range		P value	Q value		P value	Q value		P value	Q value		P value	Q value		P value	Q value
g__Bacteroides;s__		7.34	0-54.94		0.02	0-1.1		0.2	0-25.04		0.59	0-29.47		0.51	0-10.16		0.0008	0.0190667		0.1352	0.904222		0.0726	0.45032		0.1062	0.9999		0.0063	0.108333
g__Actinomyces;s__		0	0-0.01		0	0-0.05		0	0-0.01		0	0-0.07		0	0-0.2		0.9999	0.9999		0.9999	0.9999		0.4897	0.9999		0.1477	0.9999		0.2705	0.474303
g__Blautia;s__producta		1.46	0.37-9.27		2.17	0-6.6		1.55	0-4.62		4.8	0-36.34		5.67	0.01-22.62		0.9999	0.9999		0.9999	0.9999		0.797	0.9999		0.3768	0.9999		0.1402	0.3406
g__Dorea;s__		0.03	0-1.23		0	0-0.07		0.07	0-0.25		0.04	0-1.09		0.09	0-0.49		0.1276	0.390306		0.9999	0.9999		0.9999	0.9999		0.9999	0.9999		0.07	0.24336
f__Ruminococcaceae;g__;s__		0.13	0.06-0.66		0.03	0-0.51		0.13	0-0.41		0.04	0-0.44		0.18	0-1.95		0.0555	0.2405		0.9999	0.9999		0.0429	0.323143		0.9999	0.9999		0.0476	0.1904
g__Fusobacterium;s__		32.61	0-78.83		0.33	0-12.18		0.37	0-44.76		0.86	0-59.05		3.49	0-43.13		0.0053	0.06448		0.1565	0.904222		0.0435	0.323143		0.2237	0.9999		0.0218	0.139927
g__Streptococcus;s__		0.01	0-21.65		3.25	0-61.36		0.4	0.13-51.96		0.03	0-74.26		0.09	0-81.66		0.4712	0.9424		0.1819	0.904327		0.9999	0.9999		0.4835	0.9999		0.2206	0.424859
g__Blautia;s__		0.31	0-2.18		0.54	0-3.95		0.36	0-3.43		0.73	0-13.7		1.6	0-6.22		0.9999	0.9999		0.9999	0.9999		0.9999	0.9999		0.6127	0.9999		0.5315	0.69095
g__Allobaculum;s__		0.22	0-0.92		0.57	0-3.7		0.19	0-1.69		0.01	0-3.26		0.75	0-4.28		0.9999	0.9999		0.9999	0.9999		0.9999	0.9999		0.8957	0.9999		0.6671	0.8164
g__Helicobacter;s__		0.64	0.02-9.78		0	0-2.51		0.04	0-0.32		0.01	0-0.12		0	0-0.12		0.0003	0.0156		0.1079	0.904222		0.0005	0.026		0.001	0.052		0.0004	0.0208
g__Megamonas;s__		0.3	0-6.19		0.01	0-4.83		0.1	0-30.81		0.11	0-5.25		0.32	0-11.14		0.6635	0.9999		0.9999	0.9999		0.9999	0.9999		0.9999	0.9999		0.5915	0.750195
f__Lachnospiraceae;g__;s__		0.45	0.01-1.33		0.1	0-0.58		0.37	0-1.18		0.25	0-2.66		0.63	0-3.02		0.4141	0.861328		0.9999	0.9999		0.9999	0.9999		0.544	0.9999		0.0125	0.108333
g__[Ruminococcus];s__gnavus		1.26	0.04-4.44		0.33	0-4.37		1.92	0-3.64		1.5	0.02-16.25		1.21	0-3.6		0.9999	0.9999		0.9999	0.9999		0.9999	0.9999		0.9999	0.9999		0.4346	0.610789
f__Peptostreptococcaceae;g__;s__		0.12	0-0.83		0.1	0-13.17		0.19	0.02-1.14		0.15	0-2.59		0.22	0-2.15		0.9999	0.9999		0.9999	0.9999		0.9999	0.9999		0.9999	0.9999		0.799	0.884
f__Erysipelotrichaceae;g__;s__		0.37	0.15-3.47		0.03	0-6.64		0.26	0-1.83		0.08	0-4.33		0.07	0-15.67		0.3584	0.776533		0.9999	0.9999		0.3205	0.9999		0.266	0.9999		0.3609	0.551965
f__Clostridiaceae;__;__		6.13	0.06-29.44		32.81	0.43-78.26		2.75	0.09-57.16		18.4	0-62.29		13.91	0.06-63.88		0.0364	0.2366		0.9999	0.9999		0.6296	0.9999		0.7774	0.9999		0.1256	0.33852
g__Slackia;s__		0	0-0.19		0	0-0.63		0.02	0-0.36		0.01	0-0.48		0.03	0-0.53		0.9999	0.9999		0.9999	0.9999		0.9999	0.9999		0.9999	0.9999		0.9457	0.964243
f__Lachnospiraceae;__;__		0.91	0.27-9.02		1.4	0-7.85		1.75	0-2.16		2.05	0-10.75		1.97	0-17.07		0.9999	0.9999		0.9999	0.9999		0.9778	0.9999		0.9999	0.9999		0.7579	0.868174
g__Enterococcus;s__		0	0-0.06		0	0-0.81		0	0-0.01		0.03	0-24.97		0	0-33.15		0.9999	0.9999		0.9999	0.9999		0.2647	0.983171		0.9999	0.9999		0.1823	0.379184
f__Erysipelotrichaceae;__;__		0	0-0.11		0	0-0		0	0-0.01		0	0-0.11		0	0-0.03		0.9999	0.9999		0.9999	0.9999		0.9999	0.9999		0.9999	0.9999		0.692	0.817818
g__Turicibacter;s__		0.28	0-2.6		0	0-0.03		0.01	0-0.36		0.02	0-1.73		0.03	0-14.24		0.0011	0.0190667		0.1913	0.904327		0.0866	0.45032		0.3184	0.9999		0.0079	0.108333
g__Catenibacterium;s__		0	0-10.22		0.32	0-14		0	0-10.84		0	0-22.18		0	0-9.41		0.9999	0.9999		0.9999	0.9999		0.9999	0.9999		0.9999	0.9999		0.9935	0.9935
o__Clostridiales;__;__;__		0	0-0.32		0	0-0.11		0	0-0		0	0-0.31		0	0-0.14		0.9999	0.9999		0.9999	0.9999		0.9999	0.9999		0.9999	0.9999		0.8925	0.9282
g__Lactobacillus;s__		0	0-0.02		0	0-4.02		0	0-1.22		0	0-1.56		0	0-26.04		0.9999	0.9999		0.9999	0.9999		0.9999	0.9999		0.9999	0.9999		0.768	0.868174
g__Collinsella;s__stercoris		0.43	0-3.28		4.47	0-13.7		1.16	0-21.12		1.84	0-34.18		3.41	0-37.08		0.2092	0.518019		0.933	0.9999		0.4021	0.9999		0.2109	0.9999		0.301	0.474303
g__Coprococcus;s__		0.01	0-0.6		0	0-0.01		0	0-0.01		0	0-0.06		0.01	0-0.18		0.0655	0.262		0.2917	0.9999		0.1849	0.7864		0.9999	0.9999		0.0253	0.139927
g__Ruminococcus;s__		0.02	0-0.05		0	0-0.05		0.02	0-0.05		0	0-0.07		0	0-0.04		0.2282	0.539382		0.9999	0.9999		0.0121	0.12584		0.0505	0.875333		0.0283	0.139927
f__Enterobacteriaceae;g__;s__		0	0-0.11		0.03	0-53.21		0.36	0.13-51.81		1.63	0-67.44		0.18	0-10.37		0.16	0.437895		0.047	0.56368		0.0018	0.0468		0.1825	0.9999		0.009	0.108333
g__Blautia;__		0.52	0-5.65		0.55	0-3.5		1.63	0-2.68		0.53	0-7.4		0.99	0-6.33		0.9999	0.9999		0.9999	0.9999		0.9999	0.9999		0.7961	0.9999		0.429	0.610789
f__Clostridiaceae;g__;s__		0.09	0-2.7		0.39	0-3.26		0.68	0.08-45.5		0.24	0-0.97		0.12	0-2.56		0.9999	0.9999		0.2538	0.9999		0.9999	0.9999		0.9999	0.9999		0.282	0.474303
g__Oscillospira;s__		0.02	0-0.17		0	0-0.01		0	0-0		0	0-0.13		0	0-0.06		0.0447	0.2405		0.1541	0.904222		0.8468	0.9999		0.9999	0.9999		0.0806	0.252659
g__[Eubacterium];s__biforme		0.4	0-1.17		0.14	0-8.81		0	0-2.05		0	0-1.29		0	0-0.62		0.9999	0.9999		0.9866	0.9999		0.1966	0.7864		0.1529	0.9999		0.1302	0.33852
g__Bacteroides;__		9.24	0-38.9		0	0-0.27		0.07	0-11.85		0	0-9.75		0.26	0-4.29		0.0062	0.06448		0.4099	0.9999		0.0092	0.1196		0.107	0.9999		0.0155	0.115143
o__Clostridiales;f__;g__;s__		0.11	0-0.49		0	0-0.3		0.03	0-0.07		0.03	0-1.15		0.14	0-0.92		0.1139	0.390306		0.8386	0.9999		0.9999	0.9999		0.9999	0.9999		0.157	0.344067
g__Sutterella;s__		1.43	0.1-7.29		0.01	0-4.58		0.04	0-0.38		0.06	0-4.44		0.05	0-2.18		0.0132	0.1144		0.0542	0.56368		0.009	0.1196		0.0098	0.2548		0.0111	0.108333
g__Collinsella;s__		0	0-0.06		0	0-0.25		0.04	0-1.12		0	0-0.11		0	0-0.97		0.9999	0.9999		0.9578	0.9999		0.9999	0.9999		0.9999	0.9999		0.4321	0.610789
g__[Ruminococcus];s__		0.02	0-0.74		0.05	0-0.43		0.14	0-0.19		0.06	0-1.04		0.1	0-0.62		0.9999	0.9999		0.9999	0.9999		0.9999	0.9999		0.9098	0.9999		0.4555	0.623316
g__Phascolarctobacterium;s__		0.03	0-0.69		0	0-0.28		0	0-0.06		0	0-0.32		0	0-0.52		0.9779	0.9999		0.9999	0.9999		0.5657	0.9999		0.9999	0.9999		0.6751	0.8164
g__Faecalibacterium;s__prausnitzii		0.85	0-5.11		0.01	0-10.88		0.02	0-0.45		0.05	0-3.48		0.46	0-5.65		0.1545	0.437895		0.3334	0.9999		0.1811	0.7864		0.9999	0.9999		0.1441	0.3406
g__[Prevotella];s__		0.64	0-6.11		0	0-0.11		0	0-0.08		0	0-4.43		0.22	0-5.51		0.2523	0.570417		0.4213	0.9999		0.591	0.9999		0.9999	0.9999		0.2703	0.474303
g__Clostridium;s__perfringens		0	0-0.02		0	0-9.48		0	0-0.64		0	0-1.7		0	0-3.81		0.9999	0.9999		0.9999	0.9999		0.9999	0.9999		0.9999	0.9999		0.8351	0.904692
g__Roseburia;s__		0.03	0-0.53		0	0-0.02		0	0-0		0	0-0.09		0	0-0.22		0.0511	0.2405		0.0175	0.455		0.0861	0.45032		0.457	0.9999		0.0296	0.139927
g__Bifidobacterium;__		0	0-0		0	0-0.94		0	0-0.18		0	0-0.71		0	0-1.7		0.1264	0.390306		0.9999	0.9999		0.9999	0.9999		0.9999	0.9999		0.1588	0.344067
g__Prevotella;s__copri		0.88	0-5.6		0	0-1.25		0	0-0.14		0	0-11.36		0	0-50.4		0.1865	0.4849		0.2789	0.9999		0.292	0.9999		0.9999	0.9999		0.1952	0.3904
g__Corynebacterium;s__		0	0-0.01		0	0-0.16		0	0-0.02		0	0-0.06		0	0-0.13		0.8566	0.9999		0.4489	0.9999		0.3849	0.9999		0.1598	0.9999		0.2974	0.474303
g__Bifidobacterium;s__		0	0-0.05		0	0-5.56		0	0-0.06		0	0-0.69		0	0-1.11		0.052	0.2405		0.9999	0.9999		0.9999	0.9999		0.8089	0.9999		0.115	0.332222
g__Bacteroides;s__plebeius		0.77	0-4.12		0	0-0.11		0.16	0-3.84		0.02	0-5.67		0.01	0-1.25		0.0311	0.231029		0.9999	0.9999		0.9999	0.9999		0.9684	0.9999		0.0826	0.252659
g__Staphylococcus;s__		0	0-0		0	0-0		0	0-0		0	0-0.01		0	0-0		0.9999	0.9999		0.0173	0.455		0.9999	0.9999		0.9999	0.9999		0.0417	0.1807
f__Microbacteriaceae;__;__		0	0-0		0	0-0.35		0	0-0.01		0	0-0.09		0	0-0.09		0.6186	0.9999		0.9999	0.9999		0.9999	0.9999		0.5481	0.9999		0.5268	0.69095
g__[Eubacterium];s__dolichum		0.05	0-1.9		0.01	0-0.27		0.27	0-0.64		0.02	0-22.26		0.12	0-0.42		0.5018	0.96643		0.9999	0.9999		0.9999	0.9999		0.9999	0.9999		0.2954	0.474303
g__[Ruminococcus];__		0.01	0-0.33		0	0-0.23		0	0-0.24		0	0-0.32		0	0-0.37		0.9999	0.9999		0.9999	0.9999		0.9999	0.9999		0.9999	0.9999		0.8843	0.9282
g__Campylobacter;s__		0.04	0-2.37		0	0-0.27		0	0-0		0	0-1.27		0	0-0.49		0.0906	0.336514		0.0516	0.56368		0.3323	0.9999		0.9999	0.9999		0.0702	0.24336
